# Supplementary material for: An online tool for evaluating diagnostic and prognostic gene expression biomarkers in bladder cancer
Source: BMC Urol. 2015 Jul 1;15:59. doi: 10.1186/s12894-015-0056-z (PMC4487975; doi:10.1186/s12894-015-0056-z)
Supplement: Additional file 3: Table S3. — BC-BET results: evaluation of FGFR3. The spreadsheet consists of multiple sheets with a description of each sheet at the top. The TUMOR, GRADE, and STAGE sheets contain the results of the diagnostic biomarker evaluation comparing tumor vs. normal samples, HG vs. LG tumors, and MI vs. NMI tumors, respectively. The SURVIVAL, SURVIVAL.LG.NMI, SURVIVAL.HG.MI sheets contain the results of the prognostic biomarker evaluation in patients with both NMI and MI tumors, patients with LG, NMI tumors, and patients with HG, MI tumors, respectively. [file 12894_2015_56_MOESM3_ESM.xlsx]

## Sheet: TUMOR
# FC > 1 means that expression is higher in tumors compared to normal samples
# N.normal = number of normal samples
# N.tumor = number of tumor samples
	N.normal	N.tumor	FC	P-value
AUH-1	9	41	2.03	0.024
CNUH	10	165	2.64	0.005
LINDGREN	12	144	2.84	<0.001
MSKCC	38	91	6.06	<0.001
Stransky-1	5	26	0.67	1

## Sheet: GRADE
# FC > 1 means that expression is higher in HG compared to LG tumors
# N.LG = number of low-grade samples
# N.HG = number of high-grade samples
	N.LG	N.HG	FC	P-value
AUH-1	8	32	0.35	0.004
AUH-2	95	256	0.64	<0.001
BLAVERI	10	62	0.54	0.002
CNUH	105	60	0.46	<0.001
DFCI	6	87	0.16	0.06
LINDGREN	21	45	0.44	<0.001
LINDGREN-2	56	75	0.27	<0.001
MSKCC	18	73	0.17	<0.001
Stransky-1	11	15	0.42	0.077
Stransky-2	13	16	0.14	<0.001

## Sheet: STAGE
# FC > 1 means that expression is higher in MI compared to NMI tumors
# N.NMI = number of non-muscle invasive samples
# N.MI = number of muscle invasive samples
	N.NMI	N.MI	FC	P-value
AUH-1	28	13	0.49	0.044
AUH-2	333	51	0.67	<0.001
BLAVERI	27	47	0.46	<0.001
CNUH	104	61	0.48	<0.001
DFCI	15	78	0.24	0.034
LINDGREN	37	27	0.38	<0.001
LINDGREN-2	92	38	0.46	0.002
MDA-2	67	73	0.42	<0.001
MSKCC	25	66	0.14	<0.001
Stransky-1	9	17	0.29	0.058
Stransky-2	16	15	0.19	<0.001
UVA	8	10	0.21	0.009

## Sheet: SURVIVAL
# HR > 1 means that high expression is associated with poor prognosis
# N = number of samples
	N	HR	P-value
BLAVERI-OS	69	0.79	0.176
CNUH-DSS	165	0.9	0.291
DFCI-RFS	90	0.95	0.304
LINDGREN-OS	64	0.6	0.01
LINDGREN-2-OS	89	0.74	0.01
MSKCC-DSS	87	0.93	0.196

## Sheet: SURVIVAL.LG.NMI
# HR > 1 means that high expression is associated with poor prognosis
# N = number of samples
	N	HR	P-value
BLAVERI-OS	10	0.05	0.165
CNUH-DSS	86	0.69	0.085

## Sheet: SURVIVAL.HG.MI
# HR > 1 means that high expression is associated with poor prognosis
# N = number of samples
	N	HR	P-value
BLAVERI-OS	44	0.87	0.573
CNUH-DSS	42	1.31	0.038
DFCI-RFS	75	1	0.989
LINDGREN-OS	19	0.61	0.309
LINDGREN-2-OS	21	0.92	0.666
MDA-1-OS	22	0.19	0.028
MDA-2-OS	73	0.92	0.343
MSKCC-DSS	60	1.03	0.69
